# Supplementary material for: Breast Cancer Knowledge, Attitudes and Practices amongst Women in Qatar
Source: Int J Environ Res Public Health. 2022 Mar 28;19(7):3995. doi: 10.3390/ijerph19073995 (PMC8997898; doi:10.3390/ijerph19073995)
Supplement: Supplementary file 1 [file ijerph-19-03995-s001.zip]

Archive with 1 entries (1 files):
- ijerph-1589821-supplementary.pdf
